# Supplementary material for: Early-Life Exposure to the Chinese Famine of 1959–1961 and Type 2 Diabetes in Adulthood: A Systematic Review and Meta-Analysis
Source: Nutrients. 2022 Jul 12;14(14):2855. doi: 10.3390/nu14142855 (PMC9317968; doi:10.3390/nu14142855)
Supplement: Supplementary file 1 [file nutrients-14-02855-s001.zip]

Archive with 1 entries (1 files):
- nutrients-1789606-supplementary.pdf
